# Supplementary material for: Endothelial Expression of Endothelin Receptor A in the Systemic Capillary Leak Syndrome
Source: PLoS One. 2015 Jul 15;10(7):e0133266. doi: 10.1371/journal.pone.0133266 (PMC4503617; doi:10.1371/journal.pone.0133266)
Supplement: S1 Table — Full list of genes whose expression was analyzed in BOEC RNA. Results categorized by the following: Fold-Change (2^(- Delta Delta Ct)) is the normalized gene expression (2^(- Delta Ct)) in the Test Sample divided the normalized gene expression (2^(- Delta Ct)) in the Control Sample. Fold-Regulation represents fold-change results in SCLS samples versus controls. Fold-change and fold-regulation values greater than 2 are indicated in red; fold-change values less than 0.5 and fold-regulation values less than -2 are indicated in blue. p-values: The p values are calculated based on a Student’s t-test of the replicate 2^(- Delta Ct) values for each gene in the control group and treatment groups, and p values less than 0.05 are indicated in red. Comments: A: This gene’s average threshold cycle is relatively high (> 30) in either the control or the test sample, and is reasonably low in the other sample (< 30). These data mean that the gene’s expression is relatively low in one sample and reasonably detected in the other sample suggesting that the actual fold-change value is at least as large as the calculated and reported fold-change result. This fold-change result may also have greater variations if p value > 0.05; therefore, it is important to have a sufficient number of biological replicates to validate the result for this gene. B: This gene’s average threshold cycle is relatively high (> 30), meaning that its relative expression level is low, in both control and test samples, and the p-value for the fold-change is either unavailable or relatively high (p > 0.05). C: This gene’s average threshold cycle is either not determined or greater than the defined cut-off (default 35), in both samples meaning that its expression was undetected, making this fold-change result erroneous and un-interpretable. (XLSX) [file pone.0133266.s001.xlsx]

## Sheet: Sheet1
Symbol	Well	AVG ΔCt (Ct(GOI) - Ave Ct (HKG))		2^-ΔCt		Fold Change	T-TEST	Fold Up- or Down-Regulation	Comments
		Test Sample	Control Sample	Test Sample	Control Sample	Test Sample /Control Sample	p value	Test Sample /Control Sample
ACE	A01	29.4442	29.5503	1.36903e-09	1.27196e-09	1.07631	0.0122108	1.07631	OKAY
ADAM17	A02	25.7744	25.4206	1.74234e-08	2.22657e-08	0.78252	0.00397325	-1.27792	OKAY
AGT	A03	36.0776	34.4636	1.37899e-11	4.22107e-11	0.326691	0.00141568	-3.06099	OKAY
AGTR1	A04	33.8211	39.27	6.58923e-11	1.50852e-12	43.68	0.146442	43.68	B
ALOX5	A05	33.295	31.6303	9.48869e-11	3.00837e-10	0.31541	0.0615651	-3.17048	C
ANGPT1	A06	34.6053	Undetermined	3.82619e-11	N/A	N/A	0.000646174	N/A	OKAY
ANXA5	A07	21.4079	21.2748	3.59402e-07	3.94137e-07	0.91187	0.0615651	-1.09665	C
BAX	A08	23.4157	23.3748	8.93659e-08	9.19357e-08	0.972048	2.24042e-05	-1.02876	OKAY
BCL2	A09	32.7976	31.0297	1.33949e-10	4.56173e-10	0.293636	2.90262e-06	-3.40558	OKAY
BCL2A1	A10	29.4506	29.0777	1.36297e-09	1.76498e-09	0.772229	3.78082e-06	-1.29495	OKAY
BCL2L1	A11	26.2735	26.283	1.23279e-08	1.2247e-08	1.00661	0.0914271	1.00661	B
CXCR5	A12	Undetermined	Undetermined	N/A	N/A	N/A	6.11368e-06	N/A	OKAY
CASP1	B01	27.1551	27.0439	6.69114e-09	7.22728e-09	0.925818	0.256994	-1.08013	B
CASP3	B02	25.4505	24.8645	2.1809e-08	3.27371e-08	0.666187	0.0664141	-1.50108	B
CASP6	B03	26.0616	25.5179	1.42783e-08	2.08136e-08	0.686009	0.00150525	-1.45771	OKAY
CCL2	B04	21.7847	20.358	2.76791e-07	7.441e-07	0.371981	0.0615651	-2.68831	C
CCL5	B05	31.5718	31.1719	3.13286e-10	4.13355e-10	0.757911	0.0615651	-1.31942	C
CDH5	B06	21.0566	20.357	4.58492e-07	7.44616e-07	0.615743	0.0615651	-1.62405	C
CFLAR	B07	24.0186	23.1806	5.88411e-08	1.05183e-07	0.559419	0.449613	-1.78757	B
COL18A1	B08	24.0484	23.7006	5.76382e-08	7.33514e-08	0.785781	0.244967	-1.27262	B
CPB2	B09	35.4098	Undetermined	2.19073e-11	N/A	N/A	0.195163	N/A	B
CRADD	B10	26.7072	25.9728	9.12708e-09	1.51848e-08	0.601068	0.267751	-1.66371	B
CSF2	B11	27.8455	28.828	4.14638e-09	2.09849e-09	1.97589	0.188598	1.97589	B
CX3CL1	B12	29.7513	27.1308	1.10654e-09	6.8048e-09	0.162611	0.00123856	-6.14963	A
TYMP	C01	30.0334	28.7158	9.10009e-10	2.26821e-09	0.401202	0.0615651	-2.49251	C
EDN1	C02	21.2171	20.4636	4.1022e-07	6.9158e-07	0.593163	0.00820151	-1.68588	A
EDN2	C03	31.621	31.7041	3.02782e-10	2.85835e-10	1.05929	1.13987e-05	1.05929	OKAY
EDNRA	C04	31.5377	35.2271	3.20779e-10	2.48649e-11	12.9009	0.0263261	12.9009	OKAY
FAS	C05	25.5605	26.4867	2.0208e-08	1.06343e-08	1.90026	1.77806e-07	1.90026	OKAY
FASLG	C06	Undetermined	Undetermined	N/A	N/A	N/A	2.32527e-05	N/A	A
FGF1	C07	33.5129	33.5262	8.15853e-11	8.08366e-11	1.00926	0.0840911	1.00926	OKAY
FLT1	C08	26.1267	26.1707	1.36483e-08	1.32384e-08	1.03097	0.0565795	1.03097	B
FN1	C09	19.5412	19.5245	1.31073e-06	1.32599e-06	0.988491	3.48841e-06	-1.01164	A
ICAM1	C10	23.8697	23.6691	6.52386e-08	7.49706e-08	0.870189	0.762097	-1.14918	OKAY
IFNB1	C11	36.5868	36.0083	9.68893e-12	1.44684e-11	0.66966	0.00253397	-1.4933	OKAY
IL11	C12	33.0216	Undetermined	1.14685e-10	N/A	N/A	3.9941e-05	N/A	OKAY
IL1B	D01	32.2957	29.9212	1.89682e-10	9.83606e-10	0.192843	9.70223e-06	-5.18556	A
IL3	D02	Undetermined	Undetermined	N/A	N/A	N/A	0.0615651	N/A	C
IL6	D03	27.0615	25.9987	7.13965e-09	1.49146e-08	0.478702	0.0143026	-2.08898	OKAY
IL7	D04	32.4241	32.9852	1.7353e-10	1.17616e-10	1.47539	0.0615651	1.47539	C
ITGA5	D05	21.4034	21.0373	3.60524e-07	4.64667e-07	0.775877	0.0630198	-1.28886	OKAY
ITGAV	D06	23.2236	22.4007	1.02094e-07	1.806e-07	0.565304	0.0115629	-1.76896	OKAY
ITGB1	D07	20.76	20.2921	5.63141e-07	7.78878e-07	0.723016	1.85777e-06	-1.38309	OKAY
ITGB3	D08	26.1397	26.0694	1.35259e-08	1.42013e-08	0.95244	3.76658e-06	-1.04993	OKAY
KDR	D09	23.4731	23.2711	8.58802e-08	9.87872e-08	0.869345	0.0615651	-1.15029	C
KIT	D10	29.4427	29.2709	1.37045e-09	1.54376e-09	0.887734	0.00169989	-1.12646	OKAY
KLK3	D11	38.3589	37.467	2.83675e-12	5.26392e-12	0.538904	0.222926	-1.85562	A
MMP1	D12	21.4651	19.2154	3.45431e-07	1.64281e-06	0.210268	0.010454	-4.75584	OKAY
MMP2	E01	23.3605	23.0382	9.28515e-08	1.16094e-07	0.799794	0.374474	-1.25032	B
MMP9	E02	34.3156	33.6461	4.67708e-11	7.439e-11	0.628725	0.131189	-1.59052	OKAY
NOS2	E03	Undetermined	Undetermined	N/A	N/A	N/A	5.51703e-05	N/A	OKAY
NOS3	E04	25.7248	25.3178	1.80328e-08	2.39102e-08	0.75419	0.03384	-1.32593	OKAY
NPPB	E05	39.8534	36.1764	1.00677e-12	1.28771e-11	0.0781831	7.4193e-05	-12.7905	A
NPR1	E06	31.0586	30.1828	4.47126e-10	8.20487e-10	0.544952	3.26139e-06	-1.83503	A
OCLN	E07	28.4958	28.1298	2.64186e-09	3.40476e-09	0.775931	0.0327298	-1.28877	OKAY
PDGFRA	E08	33.2347	33.6966	9.89369e-11	7.18311e-11	1.37735	4.08352e-05	1.37735	A
PECAM1	E09	23.6215	22.5039	7.74854e-08	1.68132e-07	0.46086	0.286953	-2.16986	B
PF4	E10	30.2643	34.711	7.75422e-10	3.55589e-11	21.8067	9.88913e-05	21.8067	OKAY
PGF	E11	26.5735	25.9596	1.00134e-08	1.53243e-08	0.653428	0.000765597	-1.53039	OKAY
PLA2G4C	E12	25.133	23.9582	2.71777e-08	6.13569e-08	0.442945	0.000505139	-2.25762	OKAY
PLAT	F01	33.0199	33.5923	1.14821e-10	7.72165e-11	1.487	0.0304065	1.487	OKAY
PLAU	F02	24.309	24.0724	4.81129e-08	5.66873e-08	0.848743	7.14538e-06	-1.17821	A
PLG	F03	36.5184	36.5963	1.01594e-11	9.62534e-12	1.05548	0.0615651	1.05548	C
PTGIS	F04	27.8698	27.3521	4.07713e-09	5.8371e-09	0.698484	8.09757e-06	-1.43167	OKAY
RHOB	F05	21.1183	20.1799	4.39297e-07	8.4187e-07	0.521811	0.0615651	-1.9164	C
RIPK1	F06	27.3819	27.0787	5.71777e-09	7.05503e-09	0.810453	2.49427e-06	-1.23388	OKAY
SELE	F07	29.5387	28.6044	1.28223e-09	2.45029e-09	0.523296	0.0166548	-1.91096	OKAY
SELL	F08	32.3136	30.9551	1.87343e-10	4.80382e-10	0.389988	0.0615651	-2.56418	C
SELPLG	F09	30.7076	30.993	5.70284e-10	4.67926e-10	1.21875	1.10527e-05	1.21875	OKAY
SERPINE1	F10	18.6209	18.4378	2.48056e-06	2.81624e-06	0.880808	1.61105e-05	-1.13532	OKAY
SOD1	F11	22.0489	21.9911	2.30473e-07	2.39894e-07	0.960728	0.00714281	-1.04088	OKAY
SPHK1	F12	25.3324	25.0809	2.36694e-08	2.81771e-08	0.840023	0.000131036	-1.19044	A
TEK	G01	24.3467	23.8971	4.68719e-08	6.40112e-08	0.732246	0.25554	-1.36566	OKAY
TFPI	G02	22.2901	22.8127	1.9499e-07	1.35735e-07	1.43654	6.06736e-06	1.43654	OKAY
THBD	G03	31.1605	30.0527	4.16634e-10	8.97916e-10	0.464001	0.000397326	-2.15517	OKAY
THBS1	G04	19.3924	18.6883	1.45313e-06	2.36734e-06	0.613825	2.03551e-05	-1.62913	OKAY
TIMP1	G05	21.3227	22.1749	3.81266e-07	2.11198e-07	1.80525	0.000662418	1.80525	OKAY
TNF	G06	31.685	29.3705	2.89644e-10	1.44078e-09	0.201032	0.00449877	-4.97432	OKAY
TNFAIP3	G07	26.573	26.302	1.00168e-08	1.20867e-08	0.828745	7.7287e-05	-1.20664	A
TNFRSF10C	G08	25.3952	25.5386	2.26612e-08	2.05171e-08	1.10451	0.000911779	1.10451	OKAY
TNFSF10	G09	26.6598	26.7845	9.43193e-09	8.65092e-09	1.09028	0.0146964	1.09028	OKAY
VCAM1	G10	25.4321	24.5659	2.20889e-08	4.0265e-08	0.54859	0.000252818	-1.82286	OKAY
VEGFA	G11	27.3734	27.6281	5.75156e-09	4.82073e-09	1.19309	0.028274	1.19309	OKAY
VWF	G12	21.4227	20.5491	3.55733e-07	6.51785e-07	0.545783	5.67863e-07	-1.83223	OKAY
B2M	H01	20.1401	19.773	8.65418e-07	1.11618e-06	0.775339	0.285512	-1.28976	OKAY
HPRT1	H02	25.1142	24.5253	2.75342e-08	4.14142e-08	0.66485	0.319153	-1.5041	OKAY
RPL13A	H03	20.4519	20.3372	6.97212e-07	7.54906e-07	0.923574	0.0321625	-1.08275	OKAY
GAPDH	H04	18.9707	18.4434	1.94648e-06	2.80533e-06	0.693852	0.0233106	-1.44123	OKAY
ACTB	H05	17.671	17.189	4.7918e-06	6.69261e-06	0.715984	0.00340008	-1.39668	OKAY
